# Supplementary material for: Machine Learning Models That Integrate Tumor Texture and Perfusion Characteristics Using Low-Dose Breast Computed Tomography Are Promising for Predicting Histological Biomarkers and Treatment Failure in Breast Cancer Patients
Source: Cancers (Basel). 2021 Nov 29;13(23):6013. doi: 10.3390/cancers13236013 (PMC8656976; doi:10.3390/cancers13236013)
Supplement: Supplementary file 1 [file cancers-13-06013-s001.zip]

Archive with 1 entries (1 files):
- Supplementary figure(Figure S1).pdf
